# Supplementary material for: Comparison of Outcomes Among Neurovascular Patients Managed in Dedicated Neurological Intensive Care Units vs. General Intensive Care Units
Source: J Clin Med. 2025 Apr 29;14(9):3090. doi: 10.3390/jcm14093090 (PMC12072713; doi:10.3390/jcm14093090)
Supplement: Supplementary file 1 [file jcm-14-03090-s001.zip]

Archive with 1 entries (1 files):
- jcm-3539256-supplementary.pdf
